# Supplementary material for: Isolation and Characterization of Mannanase-Producing Bacteria for Potential Synbiotic Application in Shrimp Farming
Source: Animals (Basel). 2022 Sep 27;12(19):2583. doi: 10.3390/ani12192583 (PMC9558954; doi:10.3390/ani12192583)
Supplement: Supplementary file 1 [file animals-12-02583-s001.zip]

Archive with 1 entries (1 files):
- animals-1868560-Supplementary.pdf
